# Supplementary material for: The Facile Solid-Phase Synthesis of Thiazolo-Pyrimidinone Derivatives
Source: Molecules. 2025 Jan 20;30(2):430. doi: 10.3390/molecules30020430 (PMC11767942; doi:10.3390/molecules30020430)
Supplement: Supplementary file 1 [file molecules-30-00430-s001.zip]

Archive with 1 entries (1 files):
- molecules-3407108-supplementary.pdf
